# Supplementary material for: DNA-Based Electrodes and Computational Approaches on the Intercalation Study of Antitumoral Drugs
Source: Molecules. 2021 Dec 16;26(24):7623. doi: 10.3390/molecules26247623 (PMC8709249; doi:10.3390/molecules26247623)
Supplement: Supplementary file 1 [file molecules-26-07623-s001.zip]

Archive with 1 entries (1 files):
- molecules-1431308-supplementary.pdf
